# Supplementary material for: Biliary Metabolome Profiling for Evaluation of Liver Metabolism and Biliary Tract Function Related to Organ Preservation Method and Degree of Ischemia in a Porcine Model
Source: Int J Mol Sci. 2023 Jan 21;24(3):2127. doi: 10.3390/ijms24032127 (PMC9916698; doi:10.3390/ijms24032127)
Supplement: Supplementary file 1 [file ijms-24-02127-s001.zip]

Archive with 1 entries (1 files):
- ijms-2098382-supplementary.pdf
